# Supplementary material for: Comparative genomics reveals putative copper tolerance genes in a Fusarium oxysporum strain
Source: G3 (Bethesda). 2024 Nov 19;15(1):jkae272. doi: 10.1093/g3journal/jkae272 (PMC11708227; doi:10.1093/g3journal/jkae272)
Supplement: jkae272_Supplementary_Data [file jkae272_supplementary_data.zip]

Archive with 2 entries (2 files):
- Supplementary_Data_1-4_G3-2024-405225.xlsx
- Supplementary_Figures_and_Tables_G3-2024-405225.pdf
