# Supplementary material for: Comparative genomics reveals putative copper tolerance genes in a Fusarium oxysporum strain
Source: G3 (Bethesda). 2024 Nov 19;15(1):jkae272. doi: 10.1093/g3journal/jkae272 (PMC11708227; doi:10.1093/g3journal/jkae272)
Supplement: jkae272_Supplementary_Data [file jkae272_supplementary_data.zip › Supplementary_Data_1-4_G3-2024-405225.xlsx]

## Sheet: Supplementary data 1
	contig number	contig length in Mb	total # of genes	common in all Fusarium sp.	common with foc-3429 only	in IB-SN1W but not in foc-3429 (common with at least one other fusarium)	IB-SN1W specific genes	# of IB-SN1W specific genes/kb
Core	tig00000046	6.42279	2155	1421	606	94	34	5.29365
	tig00000006	5.52692	2011	1070	828	83	30	5.42798
	tig00000010	4.19836	1392	802	498	75	17	4.0492
	tig00000011	3.67288	1234	725	386	97	26	7.07892
	tig00000044	3.35683	1071	823	210	29	9	2.6811
	tig00000008	1.33538	497	276	189	28	4	2.99539
	tig00000057	3.0751	1104	591	444	52	17	5.52828
	tig00000048	2.95757	984	673	259	38	14	4.73362
	tig00000009	1.49546	562	272	255	28	7	4.68084
	tig00000007	2.15538	703	382	269	34	18	8.35119
	tig00000053	2.89115	946	668	242	28	8	2.76707
	tig00000058	2.75847	1115	373	620	102	20	7.2504
	tig00000062	2.56783	970	306	553	90	21	8.17812
Accessory	tig00000019	2.54653	1030	112	121	770	27	10.6027
	tig00000064	1.3619	378	86	86	148	58	42.5877
	tig00000028	0.611629	205	25	69	91	20	32.6996
	tig00000029	0.465993	147	20	40	62	25	53.6489
	tig00000067	0.364712	111	9	47	42	13	35.6446
	tig00000022	0.218699	65	12	25	25	3	13.7175

## Sheet: Supplementary data 2
genes unique to the copper-tolerant IB-SN1W but absent in the copper-sensitive Foc-3429	description	GO	PFAM	KEGG pathway
FOIBW_000003T0	-	-	-	-
FOIBW_000019T0	-	-	-	-
FOIBW_000020T0	-	-	-	-
FOIBW_000034T0	-	-	-	-
FOIBW_000037T0	-	-	-	-
FOIBW_000075T0	-	-	-	-
FOIBW_000290T0	-	-	-	-
FOIBW_000389T0	-	-	-	-
FOIBW_000428T0	-	-	-	-
FOIBW_000520T0	-	-	-	-
FOIBW_000564T0	-	-	-	-
FOIBW_000631T0	-	-	-	-
FOIBW_000667T0	-	-	-	-
FOIBW_000744T0	-	-	-	-
FOIBW_000828T0	transporter	-	MFS_1	-
FOIBW_000888T0	-	-	-	-
FOIBW_000923T0	Belongs to the short-chain dehydrogenases reductases (SDR) family	-	adh_short	ko00062,ko00140,ko01040,ko01100,ko01110,ko01212,map00062,map00140,map01040,map01100,map01110,map01212
FOIBW_001021T0	-	-	-	-
FOIBW_001048T0	-	-	-	-
FOIBW_001375T0	-	-	-	-
FOIBW_001383T0	-	-	-	-
FOIBW_001462T0	-	-	-	-
FOIBW_001500T0	Polysaccharide lyase family 4, domain II	GO:0000272,GO:0003674,GO:0003824,GO:0005975,GO:0005976,GO:0008150,GO:0008152,GO:0009056,GO:0009057,GO:0009987,GO:0010393,GO:0016052,GO:0016829,GO:0016835,GO:0016837,GO:0017144,GO:0042737,GO:0043170,GO:0044237,GO:0044238,GO:0044248,GO:0045488,GO:0045490,GO:0071704,GO:1901575	CBM-like,fn3_3	-
FOIBW_001540T0	-	-	-	-
FOIBW_001728T0	-	-	-	-
FOIBW_001832T0	-	-	-	-
FOIBW_001834T0	-	-	-	-
FOIBW_001937T0	Major Facilitator Superfamily	-	MFS_1	-
FOIBW_002019T0	-	-	-	-
FOIBW_002049T0	-	-	-	-
FOIBW_002056T0	-	-	-	-
FOIBW_002091T0	-	-	-	-
FOIBW_002120T0	-	-	-	-
FOIBW_002209T0	-	-	-	-
FOIBW_002210T0	-	-	-	-
FOIBW_002224T0	-	-	-	-
FOIBW_002330T0	-	-	-	-
FOIBW_002372T0	-	-	-	-
FOIBW_002374T0	-	-	-	-
FOIBW_002488T0	-	-	-	-
FOIBW_002551T0	-	-	-	-
FOIBW_002681T0	-	-	-	-
FOIBW_002682T0	-	-	-	-
FOIBW_002732T0	-	-	-	-
FOIBW_002751T0	-	-	-	-
FOIBW_002761T0	-	-	-	-
FOIBW_002763T0	-	-	-	-
FOIBW_002766T0	-	-	-	-
FOIBW_002771T0	-	-	-	-
FOIBW_002853T0	-	-	-	-
FOIBW_003061T0	-	-	-	-
FOIBW_003208T0	-	-	-	-
FOIBW_003279T0	-	-	-	-
FOIBW_003322T0	-	-	-	-
FOIBW_003479T0	-	-	-	-
FOIBW_003496T0	-	-	-	-
FOIBW_003654T0	-	-	-	-
FOIBW_003685T0	-	-	-	-
FOIBW_003835T0	Fungal specific transcription factor domain	-	Fungal_trans	-
FOIBW_003848T0	-	-	-	-
FOIBW_003856T0	-	-	-	-
FOIBW_003875T0	-	-	-	-
FOIBW_003926T0	-	-	-	-
FOIBW_003943T0	-	-	-	-
FOIBW_004070T0	-	-	-	-
FOIBW_004082T0	PFU (PLAA family ubiquitin binding)	GO:0001558,GO:0002237,GO:0005575,GO:0005622,GO:0005623,GO:0005634,GO:0005737,GO:0006082,GO:0006508,GO:0006511,GO:0006629,GO:0006631,GO:0006690,GO:0006692,GO:0006693,GO:0006807,GO:0006914,GO:0007275,GO:0007399,GO:0008150,GO:0008152,GO:0009056,GO:0009057,GO:0009605,GO:0009607,GO:0009617,GO:0009892,GO:0009987,GO:0010033,GO:0010517,GO:0010518,GO:0010605,GO:0010720,GO:0010975,GO:0010976,GO:0016236,GO:…	PFU,PUL,WD40	ko04141,map04141
FOIBW_004172T0	-	-	-	-
FOIBW_004641T0	-	-	-	-
FOIBW_004894T0	-	-	-	-
FOIBW_004959T0	alpha/beta hydrolase fold	-	Abhydrolase_1,Abhydrolase_6	-
FOIBW_005018T0	-	-	-	-
FOIBW_005059T0	-	-	-	-
FOIBW_005060T0	-	-	-	-
FOIBW_005168T0	-	-	-	-
FOIBW_005175T0	ADP-ribosylglycohydrolase	-	ADP_ribosyl_GH	-
FOIBW_005207T0	Zinc-binding dehydrogenase	-	ADH_N,ADH_zinc_N	-
FOIBW_005271T0	-	-	-	-
FOIBW_005278T0	-	-	-	-
FOIBW_005290T0	-	-	-	-
FOIBW_005332T0	-	-	-	-
FOIBW_005360T0	-	-	-	-
FOIBW_005399T0	-	-	-	-
FOIBW_005437T0	-	-	-	-
FOIBW_005442T0	-	-	-	-
FOIBW_005579T0	-	-	-	-
FOIBW_005620T0	-	-	-	-
FOIBW_005700T0	Ring finger domain	GO:0003674,GO:0003824,GO:0004842,GO:0005488,GO:0005575,GO:0005622,GO:0005623,GO:0005634,GO:0006464,GO:0006508,GO:0006511,GO:0006807,GO:0008150,GO:0008152,GO:0008270,GO:0009056,GO:0009057,GO:0009987,GO:0010498,GO:0016567,GO:0016740,GO:0016925,GO:0018193,GO:0018205,GO:0019538,GO:0019787,GO:0019789,GO:0019941,GO:0030163,GO:0032446,GO:0036211,GO:0043161,GO:0043167,GO:0043169,GO:0043170,GO:0043226,GO:…	zf-C3HC4_3,zf-RING_2	-
FOIBW_005832T0	Belongs to the histidine acid phosphatase family	GO:0003674,GO:0003824,GO:0003993,GO:0006629,GO:0006644,GO:0006793,GO:0006796,GO:0008150,GO:0008152,GO:0009987,GO:0016311,GO:0016787,GO:0016788,GO:0016791,GO:0019637,GO:0042578,GO:0044237,GO:0044238,GO:0044255,GO:0071704	His_Phos_2	ko00730,ko00740,ko01100,map00730,map00740,map01100
FOIBW_005866T0	-	-	-	-
FOIBW_006149T0	-	-	-	-
FOIBW_006221T0	-	-	-	-
FOIBW_006280T0	-	-	-	-
FOIBW_006306T0	-	-	-	-
FOIBW_006314T0	-	-	-	-
FOIBW_006319T0	-	-	-	-
FOIBW_006320T0	-	-	-	-
FOIBW_006322T0	-	-	-	-
FOIBW_006327T0	-	-	-	-
FOIBW_006348T0	-	-	-	-
FOIBW_006375T0	-	-	-	-
FOIBW_006441T0	-	-	-	-
FOIBW_006488T0	-	-	-	-
FOIBW_006523T0	-	-	-	-
FOIBW_006548T0	-	-	-	-
FOIBW_006564T0	-	-	-	-
FOIBW_006578T0	-	-	-	-
FOIBW_006597T0	-	-	-	-
FOIBW_006599T0	-	-	-	-
FOIBW_006600T0	-	-	-	-
FOIBW_006644T0	-	-	-	-
FOIBW_006714T0	-	-	-	-
FOIBW_006720T0	-	-	-	-
FOIBW_006747T0	-	-	-	-
FOIBW_006808T0	-	-	-	-
FOIBW_006924T0	-	-	-	-
FOIBW_006944T0	Heterokaryon incompatibility protein (HET)	-	HET	-
FOIBW_007007T0	-	-	-	-
FOIBW_007042T0	-	-	-	-
FOIBW_007243T0	-	-	-	-
FOIBW_007260T0	-	-	-	-
FOIBW_007275T0	-	-	-	-
FOIBW_007281T0	-	-	-	-
FOIBW_007316T0	-	-	-	-
FOIBW_007414T0	-	-	-	-
FOIBW_007433T0	Dehydratase family	-	ILVD_EDD	ko00290,ko00770,ko01100,ko01110,ko01130,ko01210,ko01230,map00290,map00770,map01100,map01110,map01130,map01210,map01230
FOIBW_007463T0	Methyltransferase domain	-	Methyltransf_23	-
FOIBW_007485T0	-	-	-	-
FOIBW_007488T0	-	-	-	-
FOIBW_007495T0	-	-	-	-
FOIBW_007585T0	-	-	-	-
FOIBW_007642T0	Alpha-glucuronidase involved in the hydrolysis of xylan, a major structural heterogeneous polysaccharide found in plant biomass representing the second most abundant polysaccharide in the biosphere, after cellulose. Releases 4-O-methylglucuronic acid from xylan	GO:0000272,GO:0003674,GO:0003824,GO:0004553,GO:0005975,GO:0005976,GO:0008150,GO:0008152,GO:0009056,GO:0009057,GO:0009987,GO:0010383,GO:0010410,GO:0016052,GO:0016787,GO:0016798,GO:0043170,GO:0044036,GO:0044237,GO:0044238,GO:0044260,GO:0045491,GO:0045493,GO:0046559,GO:0071554,GO:0071704,GO:1901575	Glyco_hydro_67C,Glyco_hydro_67M,Glyco_hydro_67N	-
FOIBW_007661T0	-	-	-	-
FOIBW_007692T0	-	-	-	-
FOIBW_007702T0	-	-	-	-
FOIBW_007709T0	-	-	-	-
FOIBW_007735T0	-	-	-	-
FOIBW_007772T0	-	-	-	-
FOIBW_007774T0	-	-	-	-
FOIBW_007805T0	-	-	-	-
FOIBW_007813T0	-	-	-	-
FOIBW_007825T0	Methyltransferase	-	Methyltransf_11,Methyltransf_23	-
FOIBW_007826T0	RRM domain-containing protein	-	RRM_1	-
FOIBW_007832T0	-	-	-	-
FOIBW_007836T0	O-methyltransferase	-	Methyltransf_24	-
FOIBW_007848T0	Frag1/DRAM/Sfk1 family	GO:0000323,GO:0005575,GO:0005622,GO:0005623,GO:0005737,GO:0005764,GO:0005773,GO:0005886,GO:0005887,GO:0006996,GO:0007010,GO:0007033,GO:0007154,GO:0007165,GO:0008150,GO:0009987,GO:0016020,GO:0016021,GO:0016043,GO:0023052,GO:0030029,GO:0030036,GO:0031224,GO:0031226,GO:0035556,GO:0043226,GO:0043227,GO:0043229,GO:0043231,GO:0044424,GO:0044425,GO:0044444,GO:0044459,GO:0044464,GO:0048017,GO:0050789,GO:…	Frag1	-
FOIBW_007850T0	Multicopper oxidase	-	Cu-oxidase_2	-
FOIBW_007862T0	-	-	-	-
FOIBW_007864T0	Heavy-metal-associated domain	-	E1-E2_ATPase,HMA,Hydrolase	-
FOIBW_007868T0	O-methyltransferase	-	Methyltransf_24	-
FOIBW_007871T0	Frag1/DRAM/Sfk1 family	GO:0000323,GO:0005575,GO:0005622,GO:0005623,GO:0005737,GO:0005764,GO:0005773,GO:0005886,GO:0005887,GO:0006996,GO:0007010,GO:0007033,GO:0007154,GO:0007165,GO:0008150,GO:0009987,GO:0016020,GO:0016021,GO:0016043,GO:0023052,GO:0030029,GO:0030036,GO:0031224,GO:0031226,GO:0035556,GO:0043226,GO:0043227,GO:0043229,GO:0043231,GO:0044424,GO:0044425,GO:0044444,GO:0044459,GO:0044464,GO:0048017,GO:0050789,GO:…	Frag1	-
FOIBW_007887T0	RRM domain-containing protein	-	RRM_1	-
FOIBW_007907T0	-	-	-	-
FOIBW_007908T0	-	-	-	-
FOIBW_007911T0	-	-	-	-
FOIBW_007951T0	FAD binding domain	-	BBE,FAD_binding_4	-
FOIBW_007963T0	-	-	-	-
FOIBW_007965T0	-	-	-	-
FOIBW_007966T0	-	-	-	-
FOIBW_007969T0	-	-	-	-
FOIBW_007970T0	-	-	-	-
FOIBW_007972T0	-	-	-	-
FOIBW_007973T0	-	-	-	-
FOIBW_007977T0	-	-	-	-
FOIBW_007978T0	-	-	-	-
FOIBW_007981T0	-	-	-	-
FOIBW_007983T0	-	-	-	-
FOIBW_007987T0	-	-	-	-
FOIBW_007988T0	-	-	-	-
FOIBW_008004T0	-	-	-	-
FOIBW_008008T0	-	-	-	-
FOIBW_008035T0	-	-	-	-
FOIBW_008038T0	-	-	-	-
FOIBW_008054T0	Methyltransferase domain	-	Methyltransf_11,Methyltransf_23	-
FOIBW_008058T0	TPR domain	-	TPR_2,TPR_8	-
FOIBW_008059T0	-	-	TPR_2	-
FOIBW_008064T0	-	-	-	-
FOIBW_008065T0	-	-	-	-
FOIBW_008074T0	-	-	-	-
FOIBW_008089T0	Ctr copper transporter family	-	Ctr	-
FOIBW_008100T0	Encoded by	-	Helicase_C,OrsD	-
FOIBW_008107T0	-	-	-	-
FOIBW_008109T0	-	-	-	-
FOIBW_008137T0	-	-	-	-
FOIBW_008154T0	-	-	-	-
FOIBW_008159T0	-	-	-	-
FOIBW_008272T0	-	-	-	-
FOIBW_008377T0	-	-	-	-
FOIBW_008608T0	-	-	-	-
FOIBW_008809T0	-	-	-	-
FOIBW_008841T0	Survival motor neuron (SMN) interacting protein 1 (SIP1)	-	SIP1	-
FOIBW_008954T0	-	-	-	-
FOIBW_008960T0	-	-	-	-
FOIBW_009015T0	-	-	-	-
FOIBW_009283T0	Belongs to the cytochrome P450 family	-	p450	-
FOIBW_009378T0	Amino acid permease	-	AA_permease_2	-
FOIBW_009413T0	-	-	-	-
FOIBW_009453T0	-	-	-	-
FOIBW_009454T0	-	-	-	-
FOIBW_009553T0	-	-	-	-
FOIBW_009577T0	-	-	-	-
FOIBW_009677T0	-	-	-	-
FOIBW_009732T0	-	-	-	-
FOIBW_009778T0	-	-	-	-
FOIBW_009788T0	-	-	-	-
FOIBW_009798T0	-	-	-	-
FOIBW_009973T0	-	-	-	-
FOIBW_010326T0	Swim zinc finger	-	SWIM	-
FOIBW_010359T0	-	-	-	-
FOIBW_010361T0	Rhodanese Homology Domain	GO:0000075,GO:0000076,GO:0000077,GO:0000079,GO:0000086,GO:0000278,GO:0001932,GO:0003674,GO:0003824,GO:0004721,GO:0004725,GO:0005575,GO:0005622,GO:0005623,GO:0005634,GO:0005737,GO:0006275,GO:0006464,GO:0006470,GO:0006793,GO:0006796,GO:0006807,GO:0006950,GO:0006974,GO:0007049,GO:0007088,GO:0007093,GO:0007095,GO:0007154,GO:0007165,GO:0007346,GO:0008104,GO:0008150,GO:0008152,GO:0008156,GO:0008361,GO:…	Rhodanese	ko04011,ko04111,map04011,map04111
FOIBW_010366T0	-	-	-	-
FOIBW_010409T0	C-terminal four TMM region of protein-O-mannosyltransferase	GO:0000030,GO:0000032,GO:0003674,GO:0003824,GO:0004169,GO:0005575,GO:0005622,GO:0005623,GO:0005737,GO:0005783,GO:0005789,GO:0005886,GO:0006056,GO:0006057,GO:0006464,GO:0006486,GO:0006493,GO:0006508,GO:0006515,GO:0006807,GO:0006950,GO:0008150,GO:0008152,GO:0009056,GO:0009057,GO:0009058,GO:0009059,GO:0009100,GO:0009101,GO:0009268,GO:0009405,GO:0009628,GO:0009892,GO:0009966,GO:0009987,GO:0010033,GO:…	MIR,PMT,PMT_4TMC	ko00514,ko00515,ko01100,map00514,map00515,map01100
FOIBW_010575T0	-	-	-	-
FOIBW_010721T0	-	-	-	-
FOIBW_010769T0	-	-	-	-
FOIBW_010835T0	gtp-binding protein	-	GTP_EFTU	-
FOIBW_010915T0	-	-	-	-
FOIBW_011103T0	-	-	-	-
FOIBW_011155T0	-	-	-	-
FOIBW_011210T0	-	-	-	-
FOIBW_011223T0	-	-	-	-
FOIBW_011263T0	-	-	-	-
FOIBW_011264T0	-	-	-	-
FOIBW_011319T0	-	-	-	-
FOIBW_011388T0	-	-	-	-
FOIBW_011431T0	-	-	-	-
FOIBW_011436T0	Glycoside hydrolase family 18 protein	-	Chitin_bind_1,Glyco_hydro_18	ko00520,ko01100,map00520,map01100
FOIBW_011444T0	-	-	-	-
FOIBW_011448T0	-	-	-	-
FOIBW_011457T0	-	-	Lactamase_B	-
FOIBW_011459T0	Belongs to the major facilitator superfamily. Sugar transporter (TC 2.A.1.1) family	-	Sugar_tr	-
FOIBW_011475T0	-	-	-	-
FOIBW_011536T0	Nadh flavin oxidoreductase nadh oxidase	-	Oxidored_FMN	-
FOIBW_011565T0	-	-	-	-
FOIBW_011586T0	-	-	-	-
FOIBW_011590T0	-	-	-	-
FOIBW_011645T0	-	-	-	-
FOIBW_011843T0	-	-	-	-
FOIBW_011900T0	Saccharopine dehydrogenase C-terminal domain	-	Sacchrp_dh_C,Sacchrp_dh_NADP,Spermine_synt_N,Spermine_synth	ko00270,ko00300,ko00310,ko00330,ko00410,ko00480,ko01100,ko01110,ko01130,ko01230,map00270,map00300,map00310,map00330,map00410,map00480,map01100,map01110,map01130,map01230
FOIBW_012282T0	-	-	-	-
FOIBW_012283T0	-	-	-	-
FOIBW_012312T0	-	-	-	-
FOIBW_012434T0	-	-	-	-
FOIBW_012653T0	-	-	-	-
FOIBW_012765T0	-	-	-	-
FOIBW_012969T0	-	-	-	-
FOIBW_012970T0	-	-	-	-
FOIBW_013111T0	-	-	-	-
FOIBW_013282T0	-	-	-	-
FOIBW_013351T0	-	-	-	-
FOIBW_013390T0	GAL4-like Zn(II)2Cys6 (or C6 zinc) binuclear cluster DNA-binding domain	-	Zn_clus	-
FOIBW_013442T0	-	-	-	-
FOIBW_013443T0	-	-	-	-
FOIBW_013444T0	-	-	-	-
FOIBW_013447T0	-	-	-	-
FOIBW_013448T0	-	-	-	-
FOIBW_013451T0	-	-	-	-
FOIBW_013452T0	-	-	-	-
FOIBW_013468T0	-	-	-	-
FOIBW_013574T0	Belongs to the cytochrome P450 family	-	p450	-
FOIBW_013576T0	Belongs to the cytochrome P450 family	-	p450	-
FOIBW_013750T0	-	-	-	-
FOIBW_013902T0	histone deacetylase	GO:0000118,GO:0000122,GO:0000183,GO:0000228,GO:0000775,GO:0000781,GO:0000785,GO:0000790,GO:0000792,GO:0001300,GO:0001301,GO:0001302,GO:0001304,GO:0001308,GO:0002831,GO:0002833,GO:0003674,GO:0003682,GO:0003824,GO:0004407,GO:0005488,GO:0005515,GO:0005575,GO:0005622,GO:0005623,GO:0005634,GO:0005654,GO:0005694,GO:0005720,GO:0005721,GO:0005730,GO:0006323,GO:0006325,GO:0006333,GO:0006342,GO:0006344,GO:…	Arb2,Hist_deacetyl	ko05034,ko05165,ko05203,map05034,map05165,map05203
FOIBW_013985T0	bifunctional purine biosynthetic protein	GO:0003674,GO:0003824,GO:0004637,GO:0004641,GO:0006139,GO:0006144,GO:0006163,GO:0006164,GO:0006188,GO:0006189,GO:0006725,GO:0006753,GO:0006793,GO:0006796,GO:0006807,GO:0008150,GO:0008152,GO:0009058,GO:0009112,GO:0009113,GO:0009117,GO:0009123,GO:0009124,GO:0009126,GO:0009127,GO:0009150,GO:0009152,GO:0009156,GO:0009161,GO:0009165,GO:0009167,GO:0009168,GO:0009259,GO:0009260,GO:0009987,GO:0016874,GO:…	AIRS,AIRS_C,GARS_A,GARS_C,GARS_N	ko00230,ko01100,ko01110,ko01130,map00230,map01100,map01110,map01130
FOIBW_014219T0	-	-	-	-
FOIBW_014250T0	-	-	-	-
FOIBW_014280T0	-	-	-	-
FOIBW_014446T0	F-box domain protein	-	F-box-like	-
FOIBW_014457T0	-	-	-	-
FOIBW_014527T0	-	-	-	-
FOIBW_014553T0	-	-	-	-
FOIBW_014571T0	-	-	-	-
FOIBW_014586T0	Major Facilitator Superfamily	-	MFS_1	-
FOIBW_014647T0	-	-	-	-
FOIBW_014708T0	Major Facilitator Superfamily	-	MFS_1	-
FOIBW_014753T0	-	-	-	-
FOIBW_014799T0	Taurine catabolism dioxygenase TauD, TfdA family	-	TauD	-
FOIBW_014831T0	-	-	-	-
FOIBW_015027T0	Glycosyltransferase family 28 N-terminal domain	-	Glyco_transf_28,UDPGT	-
FOIBW_015227T0	-	-	-	-
FOIBW_015285T0	-	-	-	-
FOIBW_015289T0	-	-	-	-
FOIBW_015372T0	-	-	-	-
FOIBW_015501T0	-	-	-	-
FOIBW_015503T0	-	-	-	-
FOIBW_015529T0	-	-	-	-
FOIBW_015537T0	KR domain	-	ADH_N,ADH_zinc_N,ADH_zinc_N_2,Acyl_transf_1,KAsynt_C_assoc,KR,Ketoacyl-synt_C,Methyltransf_12,PP-binding,PS-DH,ketoacyl-synt	-
FOIBW_015609T0	temperature-gated cation channel activity	-	Ank,Ank_2,Ank_4,Ank_5,Ion_trans	-
FOIBW_015614T0	-	-	-	-
FOIBW_015700T0	-	-	-	-
FOIBW_015712T0	Heterokaryon incompatibility protein (HET)	-	HET	-
FOIBW_015725T0	-	-	-	-
FOIBW_015739T0	-	-	-	-
FOIBW_015777T0	-	-	-	-
FOIBW_015787T0	-	-	-	-
FOIBW_015795T0	Alanine-glyoxylate amino-transferase	-	Aminotran_1_2	ko00130,ko00270,ko00300,ko00350,ko00360,ko00380,ko00400,ko00401,ko00950,ko00960,ko01100,ko01110,ko01130,ko01210,ko01230,map00130,map00270,map00300,map00350,map00360,map00380,map00400,map00401,map00950,map00960,map01100,map01110,map01130,map01210,map01230
FOIBW_015854T0	-	-	-	-
FOIBW_015908T0	-	-	-	-
FOIBW_016060T0	-	-	-	-
FOIBW_016185T0	-	-	-	-
FOIBW_016214T0	-	-	-	-
FOIBW_016275T0	-	-	-	-
FOIBW_016278T0	-	-	-	-
FOIBW_016281T0	-	-	-	-
FOIBW_016282T0	-	-	-	-
FOIBW_016286T0	Major Facilitator Superfamily	-	MFS_1	-
FOIBW_016310T0	to high affinity methionine permease	-	AA_permease_2	-
FOIBW_016550T0	-	-	-	-
FOIBW_016566T0	-	-	-	-
FOIBW_016646T0	-	-	-	-
FOIBW_016673T0	-	-	-	-
FOIBW_016712T0	-	-	-	-
FOIBW_016730T0	-	-	-	-
FOIBW_016749T0	-	-	-	-
FOIBW_016766T0	-	-	-	-
FOIBW_016771T0	Glucose N-acetyltransferase 1	-	-	-
FOIBW_016785T0	-	-	-	-
FOIBW_016799T0	-	-	-	-
FOIBW_016804T0	-	-	-	-
FOIBW_016826T0	-	-	-	-
FOIBW_016835T0	-	-	-	-
FOIBW_016838T0	-	-	-	-
FOIBW_016842T0	-	-	-	-
FOIBW_016843T0	-	-	-	-
FOIBW_016850T0	-	-	-	-
FOIBW_016853T0	-	-	-	-
FOIBW_016863T0	ERAP1-like C-terminal domain	GO:0003674,GO:0003824,GO:0004177,GO:0005488,GO:0005575,GO:0005622,GO:0005623,GO:0005737,GO:0006508,GO:0006518,GO:0006807,GO:0008150,GO:0008152,GO:0008233,GO:0008235,GO:0008237,GO:0008238,GO:0008270,GO:0009056,GO:0009987,GO:0016787,GO:0019538,GO:0033218,GO:0034641,GO:0042277,GO:0043167,GO:0043169,GO:0043170,GO:0043171,GO:0043603,GO:0044237,GO:0044238,GO:0044248,GO:0044424,GO:0044464,GO:0046872,GO:…	ERAP1_C,Peptidase_M1	-
FOIBW_016876T0	-	-	-	-
FOIBW_016880T0	-	-	-	-
FOIBW_016889T0	-	-	-	-
FOIBW_016890T0	-	-	-	-
FOIBW_016897T0	-	-	-	-
FOIBW_016900T0	-	-	-	-
FOIBW_016905T0	-	-	-	-
FOIBW_016920T0	-	-	-	-
FOIBW_016921T0	-	-	-	-
FOIBW_016924T0	-	-	-	-
FOIBW_016940T0	-	-	-	-
FOIBW_016952T0	-	-	-	-
FOIBW_016954T0	-	-	-	-
FOIBW_016960T0	Proposed nucleic acid binding domain	-	BRCT,PARP,PARP_reg,WGR	ko03410,ko04210,ko04212,ko04214,ko04217,map03410,map04210,map04212,map04214,map04217
FOIBW_016962T0	SCP / Tpx-1 / Ag5 / PR-1 / Sc7 family of extracellular domains.	-	CAP	ko04016,ko04075,ko04626,map04016,map04075,map04626
FOIBW_016974T0	-	-	-	-
FOIBW_016977T0	-	-	-	-
FOIBW_016978T0	Ring finger	GO:0000151,GO:0000152,GO:0000228,GO:0000785,GO:0000790,GO:0003674,GO:0003676,GO:0003677,GO:0005488,GO:0005575,GO:0005622,GO:0005623,GO:0005634,GO:0005694,GO:0006139,GO:0006259,GO:0006281,GO:0006508,GO:0006511,GO:0006725,GO:0006807,GO:0006950,GO:0006974,GO:0008150,GO:0008152,GO:0008270,GO:0009056,GO:0009057,GO:0009892,GO:0009987,GO:0010605,GO:0019222,GO:0019538,GO:0019941,GO:0030163,GO:0031323,GO:…	-	-
FOIBW_016984T0	-	-	-	-
FOIBW_016989T0	-	-	-	-
FOIBW_016993T0	-	-	-	-
FOIBW_017007T0	-	-	-	-
FOIBW_017012T0	Conserved hypothetical protein	GO:0000122,GO:0005575,GO:0005622,GO:0005623,GO:0005737,GO:0006355,GO:0006357,GO:0006808,GO:0007154,GO:0007165,GO:0008150,GO:0009889,GO:0009890,GO:0009892,GO:0009987,GO:0010468,GO:0010556,GO:0010558,GO:0010605,GO:0010629,GO:0019219,GO:0019222,GO:0023052,GO:0031323,GO:0031324,GO:0031326,GO:0031327,GO:0031930,GO:0044424,GO:0044464,GO:0045892,GO:0045934,GO:0048519,GO:0048523,GO:0050789,GO:0050794,GO:…	DUF1752,DUF3295	-
FOIBW_017013T0	-	-	-	-
FOIBW_017014T0	-	-	-	-
FOIBW_017015T0	-	-	-	-
FOIBW_017016T0	-	-	-	-
FOIBW_017022T0	-	-	-	-
FOIBW_017026T0	-	-	-	-
FOIBW_017028T0	-	-	-	-
FOIBW_017029T0	-	-	-	-
FOIBW_017035T0	-	-	-	-
FOIBW_017038T0	-	-	-	-
FOIBW_017039T0	-	-	-	-
FOIBW_017044T0	-	-	-	-
FOIBW_017060T0	-	-	-	-
FOIBW_017064T0	SCP / Tpx-1 / Ag5 / PR-1 / Sc7 family of extracellular domains.	-	CAP	ko04016,ko04075,ko04626,map04016,map04075,map04626
FOIBW_017066T0	Proposed nucleic acid binding domain	-	BRCT,PARP,PARP_reg,WGR	ko03410,ko04210,ko04212,ko04214,ko04217,map03410,map04210,map04212,map04214,map04217
FOIBW_017072T0	-	-	-	-
FOIBW_017073T0	-	-	-	-
FOIBW_017082T0	-	-	-	-
FOIBW_017100T0	Proposed nucleic acid binding domain	-	BRCT,PARP,PARP_reg,WGR	ko03410,ko04210,ko04212,ko04214,ko04217,map03410,map04210,map04212,map04214,map04217
FOIBW_017136T0	-	-	-	-
FOIBW_017138T0	-	-	-	-
FOIBW_017140T0	-	-	-	-
FOIBW_017142T0	-	-	-	-
FOIBW_017145T0	-	-	-	-
FOIBW_017147T0	-	-	-	-
FOIBW_017148T0	-	-	-	-
FOIBW_017150T0	-	-	-	-
FOIBW_017152T0	-	-	-	-
FOIBW_017209T0	3'-5' exonuclease	-	DNA_pol_A_exo1	-
FOIBW_017222T0	-	-	-	-
FOIBW_017234T0	3'-5' exonuclease	-	DNA_pol_A_exo1	-
FOIBW_017236T0	-	-	-	-
FOIBW_017240T0	Conserved hypothetical protein	-	BTB	-
FOIBW_017242T0	Encoded by	-	Helicase_C,OrsD	-
FOIBW_017245T0	Conserved hypothetical protein	-	BTB	-
FOIBW_017249T0	-	-	-	-
FOIBW_017252T0	-	-	-	-
FOIBW_017257T0	-	-	-	-
FOIBW_017258T0	-	-	-	-

## Sheet: Supplementary data 3
genes unique to the copper-sensitive Foc-3429 but absent in the copper-tolerant IB-SN1W	description	GO	PFAM	KEGG pathway
FOBTC_000002T0	-	-	-	-
FOBTC_000006T0	AMP-binding enzyme	GO:0001676,GO:0003674,GO:0003824,GO:0004467,GO:0005575,GO:0005622,GO:0005623,GO:0005737,GO:0005739,GO:0005777,GO:0006082,GO:0006629,GO:0006631,GO:0008150,GO:0008152,GO:0009987,GO:0015645,GO:0016405,GO:0016874,GO:0016877,GO:0016878,GO:0019752,GO:0031956,GO:0031957,GO:0032787,GO:0042579,GO:0043226,GO:0043227,GO:0043229,GO:0043231,GO:0043436,GO:0044237,GO:0044238,GO:0044255,GO:0044281,GO:0044424,GO:…	AMP-binding	ko00061,ko00071,ko01100,ko01212,ko02024,ko03320,ko04146,ko04216,ko04714,ko04920,map00061,map00071,map01100,map01212,map02024,map03320,map04146,map04216,map04714,map04920
FOBTC_000020T0	-	-	-	-
FOBTC_000046T0	-	-	-	-
FOBTC_000076T0	-	-	-	-
FOBTC_000320T0	-	-	-	-
FOBTC_000569T0	-	-	-	-
FOBTC_000573T0	-	-	-	-
FOBTC_000574T0	-	-	-	-
FOBTC_000575T0	-	-	-	-
FOBTC_000579T0	-	-	-	-
FOBTC_000581T0	-	-	-	-
FOBTC_000584T0	-	-	-	-
FOBTC_000591T0	-	-	-	-
FOBTC_000648T0	Terpene synthase family, metal binding domain	-	Terpene_synth_C	-
FOBTC_000691T0	-	-	-	-
FOBTC_000716T0	-	-	-	-
FOBTC_000750T0	Tpr domain-containing protein	-	CHAT,TPR_10	-
FOBTC_000759T0	-	-	-	-
FOBTC_000838T0	-	-	-	-
FOBTC_000849T0	-	-	-	-
FOBTC_000851T0	-	-	-	-
FOBTC_000873T0	MSF membrane transporter	GO:0000296,GO:0000297,GO:0003674,GO:0005215,GO:0005575,GO:0005623,GO:0005886,GO:0006810,GO:0006811,GO:0006812,GO:0006855,GO:0008150,GO:0008324,GO:0008519,GO:0015075,GO:0015101,GO:0015203,GO:0015238,GO:0015606,GO:0015695,GO:0015696,GO:0015846,GO:0015848,GO:0015893,GO:0016020,GO:0022857,GO:0034220,GO:0042221,GO:0042493,GO:0044464,GO:0050896,GO:0051179,GO:0051234,GO:0055085,GO:0071702,GO:0071705,GO:…	MFS_1	-
FOBTC_000898T0	-	-	-	-
FOBTC_000928T0	-	-	-	-
FOBTC_000930T0	-	-	-	-
FOBTC_000944T0	-	-	-	-
FOBTC_001095T0	Sugar (and other) transporter	-	MFS_1,Sugar_tr	-
FOBTC_001126T0	-	-	-	-
FOBTC_001154T0	-	-	-	-
FOBTC_001189T0	-	-	-	-
FOBTC_001364T0	-	-	-	-
FOBTC_001446T0	-	-	-	-
FOBTC_001453T0	-	-	-	-
FOBTC_001468T0	isomerase activity	-	LGFP,Lipase_GDSL_2	-
FOBTC_001511T0	-	-	-	-
FOBTC_001512T0	-	-	-	-
FOBTC_001514T0	-	-	-	-
FOBTC_001522T0	-	-	-	-
FOBTC_001524T0	-	-	-	-
FOBTC_001541T0	reverse transcriptase	-	RVT_2,gag_pre-integrs,rve	-
FOBTC_001544T0	-	-	-	-
FOBTC_001603T0	Nitrate assimilation regulatory protein nirA	-	Fungal_trans,Zn_clus	-
FOBTC_001640T0	-	-	-	-
FOBTC_001644T0	-	-	-	-
FOBTC_001645T0	-	-	-	-
FOBTC_001650T0	-	-	-	-
FOBTC_001651T0	-	-	-	-
FOBTC_001659T0	-	-	-	-
FOBTC_001662T0	-	-	-	-
FOBTC_001667T0	Kelch motif	-	Kelch_5	-
FOBTC_001670T0	-	-	-	-
FOBTC_001677T0	-	-	-	-
FOBTC_001681T0	glycoside hydrolase, family	-	-	-
FOBTC_001759T0	-	-	-	-
FOBTC_001769T0	-	-	-	-
FOBTC_001861T0	-	-	-	-
FOBTC_001975T0	-	-	-	-
FOBTC_001977T0	-	-	-	-
FOBTC_002055T0	-	-	-	-
FOBTC_002056T0	-	-	-	-
FOBTC_002180T0	-	-	-	-
FOBTC_002244T0	Retrotransposon gag protein	-	DUF4939,Retrotrans_gag,zf-CCHC	-
FOBTC_002296T0	-	-	-	-
FOBTC_002335T0	-	-	-	-
FOBTC_002338T0	-	-	-	-
FOBTC_002434T0	-	-	-	-
FOBTC_002472T0	-	-	-	-
FOBTC_002525T0	-	-	-	-
FOBTC_002533T0	-	-	-	-
FOBTC_002577T0	-	-	-	-
FOBTC_002605T0	Belongs to the helicase family	-	Helitron_like_N,MULE,PIF1	-
FOBTC_002613T0	Transmembrane amino acid transporter protein	GO:0003333,GO:0003674,GO:0005215,GO:0005342,GO:0005575,GO:0006810,GO:0006811,GO:0006820,GO:0006865,GO:0008150,GO:0008509,GO:0008514,GO:0015075,GO:0015171,GO:0015318,GO:0015711,GO:0015849,GO:0016020,GO:0022857,GO:0034220,GO:0046942,GO:0046943,GO:0051179,GO:0051234,GO:0055085,GO:0071702,GO:0071705,GO:0098656,GO:1903825,GO:1905039	Aa_trans	-
FOBTC_002614T0	-	-	-	-
FOBTC_002615T0	-	-	-	-
FOBTC_002616T0	Prenyltransferase and squalene oxidase repeat	GO:0003674,GO:0003824,GO:0004659,GO:0004661,GO:0004662,GO:0005488,GO:0005575,GO:0005622,GO:0005623,GO:0005953,GO:0006464,GO:0006807,GO:0006873,GO:0006874,GO:0006875,GO:0007154,GO:0007163,GO:0007165,GO:0007264,GO:0008104,GO:0008150,GO:0008152,GO:0008270,GO:0008318,GO:0009987,GO:0016740,GO:0016765,GO:0018342,GO:0018344,GO:0019538,GO:0019725,GO:0023052,GO:0030003,GO:0030010,GO:0032507,GO:0032991,GO:…	Prenyltrans	-
FOBTC_002628T0	-	-	-	-
FOBTC_002633T0	Reverse transcriptase (RNA-dependent DNA polymerase)	-	RVT_2,gag_pre-integrs,rve	-
FOBTC_002638T0	-	-	-	-
FOBTC_002641T0	-	-	-	-
FOBTC_002646T0	-	-	-	-
FOBTC_002647T0	-	-	-	-
FOBTC_002649T0	-	-	-	-
FOBTC_002651T0	Conserved hypothetical protein	-	GCR1_C,NDC10_II	-
FOBTC_002654T0	Conserved hypothetical protein	-	GCR1_C,NDC10_II	-
FOBTC_002665T0	-	-	-	-
FOBTC_002672T0	reverse transcriptase	-	RVT_2,gag_pre-integrs,rve	-
FOBTC_002675T0	Conserved hypothetical protein	-	Zn_clus	-
FOBTC_002702T0	-	-	-	-
FOBTC_002708T0	-	-	-	-
FOBTC_002728T0	-	-	-	-
FOBTC_002747T0	Metallophosphoesterase	-	Metallophos	-
FOBTC_002749T0	-	-	-	-
FOBTC_002751T0	-	-	-	-
FOBTC_002753T0	PFAM conserved	-	TctC	-
FOBTC_002757T0	Tripartite tricarboxylate transporter family receptor	-	TAT_signal,TctC	-
FOBTC_002759T0	HxlR-like helix-turn-helix	-	HxlR	-
FOBTC_002760T0	PFAM Short-chain dehydrogenase reductase SDR	-	adh_short	-
FOBTC_002761T0	Major facilitator superfamily	-	MFS_1	-
FOBTC_002762T0	Catalyzes the interconversion of L-alanine and D- alanine. May also act on other amino acids	-	Ala_racemase_C,Ala_racemase_N	ko00473,ko01100,ko01502,map00473,map01100,map01502
FOBTC_002763T0	helix_turn_helix multiple antibiotic resistance protein	-	MarR_2	-
FOBTC_002766T0	PFAM regulatory protein TetR	-	TetR_N	-
FOBTC_002768T0	TIGRFAM RND efflux system, outer membrane lipoprotein, NodT	-	OEP	-
FOBTC_002769T0	Bacterial regulatory proteins, tetR family	-	TetR_N	-
FOBTC_002770T0	Belongs to the membrane fusion protein (MFP) (TC 8.A.1) family	-	Biotin_lipoyl_2,HlyD_3,HlyD_D23	-
FOBTC_002771T0	gluconokinase activity	-	AAA_33	-
FOBTC_002772T0	-	-	-	-
FOBTC_002774T0	PAAR repeat-containing protein	-	-	-
FOBTC_002776T0	YGGT family	-	YGGT	-
FOBTC_002778T0	Belongs to the class-II aminoacyl-tRNA synthetase family	-	tRNA-synt_2,tRNA_anti-codon	ko00970,map00970
FOBTC_002844T0	Methyltransferase domain	-	Methyltransf_23	-
FOBTC_002845T0	Major facilitator superfamily	-	MFS_1	-
FOBTC_002847T0	PFAM Lytic transglycosylase catalytic	-	DUF4124,SLT	-
FOBTC_002849T0	chemotaxis	-	4HB_MCP_1,HAMP,MCPsignal,PAS_3	ko02020,ko02030,map02020,map02030
FOBTC_002850T0	Couples transcription and DNA repair by recognizing RNA polymerase (RNAP) stalled at DNA lesions. Mediates ATP-dependent release of RNAP and its truncated transcript from the DNA, and recruitment of nucleotide excision repair machinery to the damaged site	-	CarD_CdnL_TRCF,DEAD,Helicase_C,TRCF	ko03420,map03420
FOBTC_002851T0	Catalyzes the formation of 4-diphosphocytidyl-2-C- methyl-D-erythritol from CTP and 2-C-methyl-D-erythritol 4- phosphate (MEP)	-	IspD	ko00900,ko01100,ko01110,ko01130,map00900,map01100,map01110,map01130
FOBTC_002853T0	histidine kinase HAMP region domain protein	-	HAMP,HATPase_c,HisKA,RisS_PPD	ko02020,ko02026,map02020,map02026
FOBTC_002854T0	Two component transcriptional regulator, winged helix family	-	Response_reg,Trans_reg_C	ko02020,ko02026,map02020,map02026
FOBTC_002855T0	Alpha beta hydrolase fold	-	Abhydrolase_1,Abhydrolase_6	-
FOBTC_002856T0	Alpha beta hydrolase fold	-	Abhydrolase_1,Abhydrolase_6	-
FOBTC_002857T0	In eubacteria ppGpp (guanosine 3'-diphosphate 5-' diphosphate) is a mediator of the stringent response that coordinates a variety of cellular activities in response to changes in nutritional abundance	-	ACT_4,HD_4,RelA_SpoT,TGS	ko00230,map00230
FOBTC_002858T0	In eubacteria ppGpp (guanosine 3'-diphosphate 5-' diphosphate) is a mediator of the stringent response that coordinates a variety of cellular activities in response to changes in nutritional abundance	-	ACT_4,HD_4,RelA_SpoT,TGS	ko00230,map00230
FOBTC_002864T0	synthesis repressor, PhaR	-	PHB_acc,PHB_acc_N	-
FOBTC_002865T0	Catalyzes the methylthiolation of an aspartic acid residue of ribosomal protein S12	-	Radical_SAM,TRAM,UPF0004	-
FOBTC_002866T0	Bacterial regulatory proteins, tetR family	-	TetR_N	-
FOBTC_002867T0	Tripartite tricarboxylate transporter family receptor	-	TctC	-
FOBTC_002869T0	PFAM L-lactate permease	-	Lactate_perm	-
FOBTC_002879T0	Protein of unknown function (DUF2905)	-	DUF2905	-
FOBTC_002880T0	-	-	-	-
FOBTC_002882T0	dihydroneopterin aldolase	-	FolB	ko00790,ko01100,map00790,map01100
FOBTC_002884T0	Transcriptional regulator, LysR	-	HTH_1,LysR_substrate	-
FOBTC_002885T0	-	-	-	-
FOBTC_002888T0	benzoyl-CoA oxygenase	-	-	ko00362,map00362
FOBTC_002890T0	aspartate racemase	-	Asp_Glu_race	ko00250,ko01054,map00250,map01054
FOBTC_002891T0	PFAM Extracellular solute-binding protein, family 3	-	SBP_bac_3	ko02010,ko02020,map02010,map02020
FOBTC_002893T0	formate dehydrogenase	-	Fer4_11,Fer4_4,Fer4_7,Form-deh_trans	ko00630,ko00680,ko01100,ko01120,ko01200,map00630,map00680,map01100,map01120,map01200
FOBTC_002894T0	TIGRFAM Formate dehydrogenase, gamma subunit	-	Ni_hydr_CYTB	ko00630,ko00680,ko01100,ko01120,ko01200,map00630,map00680,map01100,map01120,map01200
FOBTC_002895T0	Necessary for formate dehydrogenase activity	-	FdhE	-
FOBTC_002896T0	Converts seryl-tRNA(Sec) to selenocysteinyl-tRNA(Sec) required for selenoprotein biosynthesis	-	Se-cys_synth_N,SelA	ko00450,ko00970,map00450,map00970
FOBTC_002897T0	Converts seryl-tRNA(Sec) to selenocysteinyl-tRNA(Sec) required for selenoprotein biosynthesis	-	Se-cys_synth_N,SelA	ko00450,ko00970,map00450,map00970
FOBTC_002898T0	Translation elongation factor	-	GTP_EFTU,GTP_EFTU_D2,SelB-wing_2,SelB-wing_3	-
FOBTC_002899T0	Belongs to the ompA family	-	OmpA	-
FOBTC_002900T0	Diguanylate cyclase	-	CHASE8,GAF_2,GGDEF	ko02025,map02025
FOBTC_002901T0	-	-	-	-
FOBTC_002903T0	Involved in mRNA degradation. Catalyzes the phosphorolysis of single-stranded polyribonucleotides processively in the 3'- to 5'-direction	-	KH_1,PNPase,RNase_PH,RNase_PH_C,S1	ko00230,ko00240,ko03018,map00230,map00240,map03018
FOBTC_002905T0	Type IV Pilus-assembly protein W	-	N_methyl,PilW	-
FOBTC_002906T0	-	-	-	-
FOBTC_002907T0	-	-	-	-
FOBTC_002908T0	Helix-turn-helix domain protein	-	HTH_3	-
FOBTC_002910T0	negative chemotaxis	-	Autotransporter,He_PIG	-
FOBTC_002911T0	Domain of unknown function (DUF4880)	-	DUF4880,FecR	-
FOBTC_002912T0	TonB dependent receptor	-	Plug,TonB_dep_Rec	-
FOBTC_002913T0	-	-	DUF2946	-
FOBTC_002914T0	COG1629 Outer membrane receptor proteins, mostly Fe transport	-	Plug,TonB_dep_Rec	-
FOBTC_002918T0	Accelerates the degradation of transcripts by removing pyrophosphate from the 5'-end of triphosphorylated RNA, leading to a more labile monophosphorylated state that can stimulate subsequent ribonuclease cleavage	-	NUDIX	ko03018,map03018
FOBTC_002920T0	CBS domain containing protein	-	CBS,CorC_HlyC,DUF21	-
FOBTC_002921T0	CBS domain containing protein	-	CBS,CorC_HlyC,DUF21	-
FOBTC_002923T0	Methylates the class 1 translation termination release factors RF1 PrfA and RF2 PrfB on the glutamine residue of the universally conserved GGQ motif	-	MTS,Methyltransf_31	-
FOBTC_002925T0	PFAM helix-turn-helix- domain containing protein, AraC type	-	Arabinose_bd,HTH_18	-
FOBTC_002929T0	domain, Protein	-	CHU_C	ko00051,ko02040,map00051,map02040
FOBTC_002930T0	PepSY-associated TM region	-	PepSY,PepSY_TM	-
FOBTC_002931T0	PepSY-associated TM region	-	PepSY,PepSY_TM	-
FOBTC_002932T0	RNA polymerase, sigma-24 subunit, ECF subfamily	-	Sigma70_r2,Sigma70_r4_2	-
FOBTC_002933T0	helix-turn-helix- domain containing protein, AraC type	-	AraC_binding,HTH_18	-
FOBTC_002934T0	peptidase dimerisation domain protein	-	M20_dimer,Peptidase_M20,Peptidase_M28	-
FOBTC_002935T0	-	-	-	-
FOBTC_002936T0	conjugation TrbI family protein	-	TrbI	ko02024,map02024
FOBTC_002937T0	PFAM MaoC domain protein dehydratase	-	MaoC_dehydratas	-
FOBTC_002938T0	-	-	-	-
FOBTC_002939T0	Belongs to the monovalent cation proton antiporter 2 (CPA2) transporter (TC 2.A.37) family	-	Na_H_Exchanger,TrkA_N	-
FOBTC_002940T0	-	-	-	-
FOBTC_002941T0	NAD dependent epimerase/dehydratase family	-	adh_short_C2	-
FOBTC_002942T0	Domain of unknown function (DUF1841)	-	DUF1841	-
FOBTC_002943T0	Cytochrome c class I	-	Cytochrom_C,Cytochrome_CBB3	-
FOBTC_002944T0	ATPase associated with various cellular activities, AAA_5	-	AAA,AAA_5	-
FOBTC_002959T0	-	-	-	-
FOBTC_003006T0	-	-	-	-
FOBTC_003237T0	-	-	-	-
FOBTC_003263T0	C-terminal four TMM region of protein-O-mannosyltransferase	GO:0000030,GO:0000032,GO:0003674,GO:0003824,GO:0004169,GO:0005575,GO:0005622,GO:0005623,GO:0005737,GO:0005783,GO:0005789,GO:0005886,GO:0006056,GO:0006057,GO:0006464,GO:0006486,GO:0006493,GO:0006508,GO:0006515,GO:0006807,GO:0006810,GO:0006886,GO:0006950,GO:0007154,GO:0007155,GO:0008104,GO:0008150,GO:0008152,GO:0009056,GO:0009057,GO:0009058,GO:0009059,GO:0009100,GO:0009101,GO:0009267,GO:0009405,GO:…	MIR,PMT,PMT_4TMC	ko00514,ko00515,ko01100,map00514,map00515,map01100
FOBTC_003266T0	-	-	-	-
FOBTC_003299T0	-	-	-	-
FOBTC_003407T0	Fungal specific transcription factor domain	-	Fungal_trans,Zn_clus	-
FOBTC_003486T0	reverse transcriptase	-	RVT_2,gag_pre-integrs,rve	-
FOBTC_003487T0	-	-	-	-
FOBTC_003494T0	-	-	-	-
FOBTC_003503T0	-	-	-	-
FOBTC_003814T0	-	-	-	-
FOBTC_003823T0	-	-	-	-
FOBTC_004057T0	-	-	-	-
FOBTC_004059T0	-	-	-	-
FOBTC_004110T0	-	-	DUF2834	-
FOBTC_004148T0	-	-	-	-
FOBTC_004224T0	Belongs to the cytochrome P450 family	-	p450	-
FOBTC_004281T0	-	-	-	-
FOBTC_004358T0	-	-	-	-
FOBTC_004364T0	-	-	-	-
FOBTC_004580T0	-	-	-	-
FOBTC_004627T0	-	-	-	-
FOBTC_004654T0	Glycosyl hydrolase family 76	-	Glyco_hydro_76	-
FOBTC_004660T0	-	-	-	-
FOBTC_004662T0	-	-	-	-
FOBTC_004775T0	-	-	-	-
FOBTC_004906T0	-	-	-	-
FOBTC_005073T0	-	-	-	-
FOBTC_005080T0	-	-	-	-
FOBTC_005081T0	-	-	-	-
FOBTC_005217T0	-	-	-	-
FOBTC_005297T0	-	-	-	-
FOBTC_005343T0	-	-	-	-
FOBTC_005348T0	Transcription factor	-	Fungal_trans,Zn_clus	-
FOBTC_005350T0	Transcription factor	-	Fungal_trans,Zn_clus	-
FOBTC_005423T0	-	-	-	-
FOBTC_005483T0	Deoxycytidyl transferase involved in DNA repair. Transfers a dCMP residue from dCTP to the 3'-end of a DNA primer in a template-dependent reaction. May assist in the first step in the bypass of abasic lesions by the insertion of a nucleotide opposite the lesion. Required for normal induction of mutations by physical and chemical agents	GO:0000002,GO:0000731,GO:0003674,GO:0003824,GO:0003887,GO:0005575,GO:0005622,GO:0005623,GO:0005634,GO:0005657,GO:0005694,GO:0005737,GO:0005739,GO:0006139,GO:0006259,GO:0006281,GO:0006301,GO:0006725,GO:0006807,GO:0006950,GO:0006974,GO:0006996,GO:0007005,GO:0008150,GO:0008152,GO:0009058,GO:0009059,GO:0009987,GO:0016043,GO:0016740,GO:0016772,GO:0016779,GO:0017125,GO:0018130,GO:0019438,GO:0019985,GO:…	BRCT_2,DUF4414,IMS,IMS_C,REV1_C	ko03460,map03460
FOBTC_005625T0	-	-	-	-
FOBTC_005892T0	Solid-state culture specific ATP-grasp	-	ATP-grasp_3	-
FOBTC_005901T0	-	-	-	-
FOBTC_005902T0	-	-	-	-
FOBTC_005903T0	Transmembrane amino acid transporter protein	GO:0003333,GO:0003674,GO:0005215,GO:0005342,GO:0005575,GO:0006810,GO:0006811,GO:0006820,GO:0006865,GO:0008150,GO:0008509,GO:0008514,GO:0015075,GO:0015171,GO:0015318,GO:0015711,GO:0015849,GO:0016020,GO:0022857,GO:0034220,GO:0046942,GO:0046943,GO:0051179,GO:0051234,GO:0055085,GO:0071702,GO:0071705,GO:0098656,GO:1903825,GO:1905039	Aa_trans	-
FOBTC_005959T0	-	-	-	-
FOBTC_006018T0	-	-	-	-
FOBTC_006262T0	-	-	-	-
FOBTC_006372T0	-	-	-	-
FOBTC_006412T0	-	-	-	-
FOBTC_006416T0	-	-	-	-
FOBTC_006421T0	-	-	-	-
FOBTC_006440T0	-	-	-	-
FOBTC_006445T0	-	-	-	-
FOBTC_006469T0	Fungal specific transcription factor domain	-	Fungal_trans_2,Zn_clus	-
FOBTC_006470T0	-	-	-	-
FOBTC_006487T0	Nitrate assimilation regulatory protein nirA	-	Fungal_trans,Zn_clus	-
FOBTC_006527T0	-	-	-	-
FOBTC_006648T0	-	-	-	-
FOBTC_006683T0	-	-	-	-
FOBTC_006686T0	-	-	-	-
FOBTC_007044T0	Voltage-dependent anion channel	-	SLAC1	-
FOBTC_007085T0	-	-	-	-
FOBTC_007086T0	-	-	-	-
FOBTC_007137T0	-	-	-	-
FOBTC_007211T0	-	-	-	-
FOBTC_007426T0	-	-	-	-
FOBTC_007475T0	-	-	-	-
FOBTC_007476T0	-	-	-	-
FOBTC_007618T0	-	-	-	-
FOBTC_007668T0	Kelch	-	Kelch_1,Kelch_4,Kelch_6	-
FOBTC_007694T0	-	-	-	-
FOBTC_007699T0	-	-	-	-
FOBTC_007716T0	-	-	-	-
FOBTC_007885T0	-	-	-	-
FOBTC_007934T0	-	-	-	-
FOBTC_007995T0	-	-	-	-
FOBTC_008063T0	-	-	-	-
FOBTC_008134T0	GAL4-like Zn(II)2Cys6 (or C6 zinc) binuclear cluster DNA-binding domain	-	Fungal_trans	-
FOBTC_008329T0	-	-	-	-
FOBTC_008331T0	-	-	-	-
FOBTC_008549T0	-	-	-	-
FOBTC_008644T0	-	-	-	-
FOBTC_008655T0	NDT80 / PhoG like DNA-binding family	GO:0000228,GO:0003674,GO:0003700,GO:0005575,GO:0005622,GO:0005623,GO:0005634,GO:0005694,GO:0006355,GO:0006357,GO:0008150,GO:0009889,GO:0009891,GO:0009893,GO:0010468,GO:0010556,GO:0010557,GO:0010604,GO:0010628,GO:0019219,GO:0019222,GO:0031323,GO:0031325,GO:0031326,GO:0031328,GO:0031974,GO:0031981,GO:0043226,GO:0043227,GO:0043228,GO:0043229,GO:0043231,GO:0043232,GO:0043233,GO:0044422,GO:0044424,GO:…	NDT80_PhoG	-
FOBTC_008808T0	-	-	-	-
FOBTC_008858T0	-	-	-	-
FOBTC_009004T0	-	-	-	-
FOBTC_009009T0	-	-	-	-
FOBTC_009010T0	-	-	-	-
FOBTC_009011T0	Transmembrane amino acid transporter protein	GO:0003333,GO:0003674,GO:0005215,GO:0005342,GO:0005575,GO:0006810,GO:0006811,GO:0006820,GO:0006865,GO:0008150,GO:0008509,GO:0008514,GO:0015075,GO:0015171,GO:0015318,GO:0015711,GO:0015849,GO:0016020,GO:0022857,GO:0034220,GO:0046942,GO:0046943,GO:0051179,GO:0051234,GO:0055085,GO:0071702,GO:0071705,GO:0098656,GO:1903825,GO:1905039	Aa_trans	-
FOBTC_009142T0	-	-	-	-
FOBTC_009144T0	X-Pro dipeptidyl-peptidase C-terminal non-catalytic domain	-	-	-
FOBTC_009163T0	alpha-L-rhamnosidase	-	Glyco_hydro_106,Glyco_hydro_2_N	-
FOBTC_009171T0	-	-	-	-
FOBTC_009179T0	Transmembrane amino acid transporter protein	GO:0003333,GO:0003674,GO:0005215,GO:0005342,GO:0005575,GO:0006810,GO:0006811,GO:0006820,GO:0006865,GO:0008150,GO:0008509,GO:0008514,GO:0015075,GO:0015171,GO:0015318,GO:0015711,GO:0015849,GO:0016020,GO:0022857,GO:0034220,GO:0046942,GO:0046943,GO:0051179,GO:0051234,GO:0055085,GO:0071702,GO:0071705,GO:0098656,GO:1903825,GO:1905039	Aa_trans	-
FOBTC_009180T0	-	-	-	-
FOBTC_009181T0	-	-	-	-
FOBTC_009247T0	-	-	-	-
FOBTC_009248T0	-	-	-	-
FOBTC_009249T0	Transmembrane amino acid transporter protein	GO:0003333,GO:0003674,GO:0005215,GO:0005342,GO:0005575,GO:0006810,GO:0006811,GO:0006820,GO:0006865,GO:0008150,GO:0008509,GO:0008514,GO:0015075,GO:0015171,GO:0015318,GO:0015711,GO:0015849,GO:0016020,GO:0022857,GO:0034220,GO:0046942,GO:0046943,GO:0051179,GO:0051234,GO:0055085,GO:0071702,GO:0071705,GO:0098656,GO:1903825,GO:1905039	Aa_trans	-
FOBTC_009250T0	to reverse transcriptase	-	DUF4939,RVP_2,RVT_1,Retrotrans_gag,rve,zf-CCHC,zf-H2C2	-
FOBTC_009287T0	Transmembrane amino acid transporter protein	GO:0003333,GO:0003674,GO:0005215,GO:0005342,GO:0005575,GO:0006810,GO:0006811,GO:0006820,GO:0006865,GO:0008150,GO:0008509,GO:0008514,GO:0015075,GO:0015171,GO:0015318,GO:0015711,GO:0015849,GO:0016020,GO:0022857,GO:0034220,GO:0046942,GO:0046943,GO:0051179,GO:0051234,GO:0055085,GO:0071702,GO:0071705,GO:0098656,GO:1903825,GO:1905039	Aa_trans	-
FOBTC_009288T0	-	-	-	-
FOBTC_009289T0	-	-	-	-
FOBTC_009294T0	ABC transporter transmembrane region	-	ABC_membrane,ABC_tran	-
FOBTC_009296T0	-	-	-	-
FOBTC_009297T0	-	-	-	-
FOBTC_009298T0	Transmembrane amino acid transporter protein	GO:0003333,GO:0003674,GO:0005215,GO:0005342,GO:0005575,GO:0006810,GO:0006811,GO:0006820,GO:0006865,GO:0008150,GO:0008509,GO:0008514,GO:0015075,GO:0015171,GO:0015318,GO:0015711,GO:0015849,GO:0016020,GO:0022857,GO:0034220,GO:0046942,GO:0046943,GO:0051179,GO:0051234,GO:0055085,GO:0071702,GO:0071705,GO:0098656,GO:1903825,GO:1905039	Aa_trans	-
FOBTC_009316T0	-	-	-	-
FOBTC_009318T0	-	-	-	-
FOBTC_009443T0	-	-	-	-
FOBTC_009516T0	-	-	-	-
FOBTC_009641T0	Transmembrane amino acid transporter protein	GO:0003333,GO:0003674,GO:0005215,GO:0005342,GO:0005575,GO:0006810,GO:0006811,GO:0006820,GO:0006865,GO:0008150,GO:0008509,GO:0008514,GO:0015075,GO:0015171,GO:0015318,GO:0015711,GO:0015849,GO:0016020,GO:0022857,GO:0034220,GO:0046942,GO:0046943,GO:0051179,GO:0051234,GO:0055085,GO:0071702,GO:0071705,GO:0098656,GO:1903825,GO:1905039	Aa_trans	-
FOBTC_009642T0	-	-	-	-
FOBTC_009643T0	-	-	-	-
FOBTC_009703T0	-	-	-	-
FOBTC_009716T0	-	-	-	-
FOBTC_009717T0	-	-	-	-
FOBTC_009720T0	-	-	-	-
FOBTC_009807T0	-	-	-	-
FOBTC_009869T0	-	-	-	-
FOBTC_009938T0	-	-	-	-
FOBTC_010172T0	-	-	-	-
FOBTC_010256T0	-	-	-	-
FOBTC_010369T0	Tyrosyl-DNA phosphodiesterase	-	Tyr-DNA_phospho,UIM	-
FOBTC_010526T0	Fungal specific transcription factor domain	-	Fungal_trans,Zn_clus	-
FOBTC_010544T0	reverse transcriptase	-	RVT_2,gag_pre-integrs,rve	-
FOBTC_010585T0	-	-	-	-
FOBTC_010590T0	-	-	-	-
FOBTC_010599T0	-	-	-	-
FOBTC_010618T0	Terpene synthase family protein	-	-	ko00904,ko01100,ko01110,map00904,map01100,map01110
FOBTC_010662T0	-	-	-	-
FOBTC_010692T0	-	-	-	-
FOBTC_010746T0	-	-	-	-
FOBTC_010749T0	Chromo (CHRromatin Organisation MOdifier) domain	-	Chromo	-
FOBTC_010751T0	Aldehyde dehydrogenase family	-	Aldedh	ko00010,ko00053,ko00071,ko00280,ko00310,ko00330,ko00340,ko00380,ko00410,ko00561,ko00620,ko00625,ko00903,ko00981,ko01100,ko01110,ko01120,ko01130,map00010,map00053,map00071,map00280,map00310,map00330,map00340,map00380,map00410,map00561,map00620,map00625,map00903,map00981,map01100,map01110,map01120,map01130
FOBTC_010797T0	-	-	-	-
FOBTC_010798T0	-	-	-	-
FOBTC_010799T0	Transmembrane amino acid transporter protein	GO:0003333,GO:0003674,GO:0005215,GO:0005342,GO:0005575,GO:0006810,GO:0006811,GO:0006820,GO:0006865,GO:0008150,GO:0008509,GO:0008514,GO:0015075,GO:0015171,GO:0015318,GO:0015711,GO:0015849,GO:0016020,GO:0022857,GO:0034220,GO:0046942,GO:0046943,GO:0051179,GO:0051234,GO:0055085,GO:0071702,GO:0071705,GO:0098656,GO:1903825,GO:1905039	Aa_trans	-
FOBTC_010924T0	GTP-binding protein ypt1	GO:0000045,GO:0000139,GO:0000149,GO:0000407,GO:0003674,GO:0003824,GO:0003924,GO:0005488,GO:0005515,GO:0005575,GO:0005622,GO:0005623,GO:0005737,GO:0005739,GO:0005783,GO:0005789,GO:0005794,GO:0005795,GO:0005801,GO:0006139,GO:0006401,GO:0006725,GO:0006807,GO:0006810,GO:0006886,GO:0006888,GO:0006890,GO:0006900,GO:0006906,GO:0006914,GO:0006996,GO:0007033,GO:0007154,GO:0007165,GO:0007264,GO:0008104,GO:…	Ras	ko05134,map05134
FOBTC_010970T0	-	-	-	-
FOBTC_011081T0	epoxide hydrolase	-	EHN	-
FOBTC_011095T0	-	-	-	-
FOBTC_011160T0	CoA-transferase family III	-	CoA_transf_3	-
FOBTC_011161T0	CoA-transferase family III	-	CoA_transf_3	-
FOBTC_011206T0	-	-	-	-
FOBTC_011208T0	-	-	-	-
FOBTC_011217T0	-	-	-	-
FOBTC_011218T0	-	-	-	-
FOBTC_011219T0	Transmembrane amino acid transporter protein	GO:0003333,GO:0003674,GO:0005215,GO:0005342,GO:0005575,GO:0006810,GO:0006811,GO:0006820,GO:0006865,GO:0008150,GO:0008509,GO:0008514,GO:0015075,GO:0015171,GO:0015318,GO:0015711,GO:0015849,GO:0016020,GO:0022857,GO:0034220,GO:0046942,GO:0046943,GO:0051179,GO:0051234,GO:0055085,GO:0071702,GO:0071705,GO:0098656,GO:1903825,GO:1905039	Aa_trans	-
FOBTC_011235T0	-	-	-	-
FOBTC_011284T0	-	-	-	-
FOBTC_011293T0	Belongs to the sodium solute symporter (SSF) (TC 2.A.21) family	-	SSF	-
FOBTC_011400T0	-	-	-	-
FOBTC_011412T0	-	-	-	-
FOBTC_011431T0	-	-	-	-
FOBTC_011435T0	-	-	-	-
FOBTC_011436T0	-	-	-	-
FOBTC_011450T0	-	-	-	-
FOBTC_011590T0	Belongs to the type-B carboxylesterase lipase family	-	COesterase	-
FOBTC_011611T0	-	-	-	-
FOBTC_011627T0	-	-	-	-
FOBTC_011697T0	-	-	-	-
FOBTC_011711T0	-	-	-	-
FOBTC_011712T0	-	-	-	-
FOBTC_011861T0	-	-	-	-
FOBTC_011885T0	-	-	-	-
FOBTC_011934T0	-	-	-	-
FOBTC_011987T0	Uncharacterised MFS-type transporter YbfB	-	MFS_1	-
FOBTC_012030T0	Transmembrane amino acid transporter protein	GO:0003333,GO:0003674,GO:0005215,GO:0005342,GO:0005575,GO:0006810,GO:0006811,GO:0006820,GO:0006865,GO:0008150,GO:0008509,GO:0008514,GO:0015075,GO:0015171,GO:0015318,GO:0015711,GO:0015849,GO:0016020,GO:0022857,GO:0034220,GO:0046942,GO:0046943,GO:0051179,GO:0051234,GO:0055085,GO:0071702,GO:0071705,GO:0098656,GO:1903825,GO:1905039	Aa_trans	-
FOBTC_012031T0	-	-	-	-
FOBTC_012032T0	-	-	-	-
FOBTC_012147T0	-	-	-	-
FOBTC_012167T0	-	-	-	-
FOBTC_012169T0	-	-	-	-
FOBTC_012318T0	-	-	-	-
FOBTC_012355T0	-	-	-	-
FOBTC_012493T0	-	-	-	-
FOBTC_012507T0	-	-	-	-
FOBTC_012734T0	-	-	-	-
FOBTC_012790T0	-	-	-	-
FOBTC_012928T0	-	-	-	-
FOBTC_013097T0	-	-	-	-
FOBTC_013162T0	-	-	-	-
FOBTC_013171T0	-	-	-	-
FOBTC_013190T0	-	-	-	-
FOBTC_013304T0	-	-	-	-
FOBTC_013326T0	-	-	-	-
FOBTC_013407T0	-	-	-	-
FOBTC_013720T0	-	-	-	-
FOBTC_013750T0	-	-	-	-
FOBTC_013754T0	-	-	-	-
FOBTC_013889T0	Vegetative incompatibility protein het-e-1	-	NACHT,PNP_UDP_1,WD40	-
FOBTC_013925T0	-	-	-	-
FOBTC_013949T0	-	-	-	-
FOBTC_013961T0	-	-	-	-
FOBTC_013989T0	Pal1 cell morphology protein	-	Pal1	-
FOBTC_014013T0	-	-	-	-
FOBTC_014039T0	-	-	-	-
FOBTC_014075T0	Alanine-glyoxylate amino-transferase	GO:0003674,GO:0003824,GO:0005575,GO:0005622,GO:0005623,GO:0005737,GO:0006082,GO:0006520,GO:0006725,GO:0006807,GO:0008150,GO:0008152,GO:0008483,GO:0008793,GO:0009056,GO:0009063,GO:0009072,GO:0009074,GO:0009987,GO:0016054,GO:0016740,GO:0016769,GO:0019439,GO:0019752,GO:0043436,GO:0044237,GO:0044238,GO:0044248,GO:0044281,GO:0044282,GO:0044424,GO:0044464,GO:0046395,GO:0047536,GO:0071704,GO:1901360,GO:…	Aminotran_1_2	ko00130,ko00270,ko00300,ko00350,ko00360,ko00380,ko00400,ko00401,ko00950,ko00960,ko01100,ko01110,ko01130,ko01210,ko01230,map00130,map00270,map00300,map00350,map00360,map00380,map00400,map00401,map00950,map00960,map01100,map01110,map01130,map01210,map01230
FOBTC_014129T0	-	-	-	-
FOBTC_014130T0	-	-	-	-
FOBTC_014150T0	-	-	-	-
FOBTC_014272T0	-	-	-	-
FOBTC_014277T0	-	-	-	-
FOBTC_014302T0	-	-	-	-
FOBTC_014461T0	-	-	-	-
FOBTC_014554T0	-	-	-	-
FOBTC_014595T0	-	-	-	-
FOBTC_014769T0	-	-	-	-
FOBTC_014775T0	-	-	-	-
FOBTC_014776T0	-	-	-	-
FOBTC_014850T0	-	-	-	-
FOBTC_014857T0	-	-	-	-
FOBTC_014858T0	-	-	-	-
FOBTC_014904T0	-	-	-	-
FOBTC_014905T0	-	-	-	-
FOBTC_014906T0	-	-	-	-
FOBTC_014909T0	-	-	-	-
FOBTC_014912T0	-	-	-	-
FOBTC_014915T0	-	-	-	-
FOBTC_015095T0	-	-	-	-
FOBTC_015096T0	-	-	-	-
FOBTC_015097T0	-	-	-	-
FOBTC_015131T0	-	-	-	-
FOBTC_015132T0	-	-	-	-
FOBTC_015133T0	-	-	-	-
FOBTC_015382T0	-	-	-	-
FOBTC_015383T0	-	-	-	-
FOBTC_015415T0	-	-	-	-
FOBTC_015439T0	-	-	-	-
FOBTC_015461T0	Transmembrane amino acid transporter protein	GO:0003333,GO:0003674,GO:0005215,GO:0005342,GO:0005575,GO:0006810,GO:0006811,GO:0006820,GO:0006865,GO:0008150,GO:0008509,GO:0008514,GO:0015075,GO:0015171,GO:0015318,GO:0015711,GO:0015849,GO:0016020,GO:0022857,GO:0034220,GO:0046942,GO:0046943,GO:0051179,GO:0051234,GO:0055085,GO:0071702,GO:0071705,GO:0098656,GO:1903825,GO:1905039	Aa_trans	-
FOBTC_015462T0	-	-	-	-
FOBTC_015463T0	-	-	-	-
FOBTC_015470T0	-	-	-	-
FOBTC_015478T0	-	-	-	-
FOBTC_015533T0	to CAIB BAIF family enzyme	-	CoA_transf_3	-
FOBTC_015564T0	Transmembrane amino acid transporter protein	GO:0003333,GO:0003674,GO:0005215,GO:0005342,GO:0005575,GO:0006810,GO:0006811,GO:0006820,GO:0006865,GO:0008150,GO:0008509,GO:0008514,GO:0015075,GO:0015171,GO:0015318,GO:0015711,GO:0015849,GO:0016020,GO:0022857,GO:0034220,GO:0046942,GO:0046943,GO:0051179,GO:0051234,GO:0055085,GO:0071702,GO:0071705,GO:0098656,GO:1903825,GO:1905039	Aa_trans	-
FOBTC_015565T0	-	-	-	-
FOBTC_015566T0	-	-	-	-
FOBTC_015567T0	Prenyltransferase and squalene oxidase repeat	GO:0003674,GO:0003824,GO:0004659,GO:0004661,GO:0004662,GO:0005488,GO:0005575,GO:0005622,GO:0005623,GO:0005953,GO:0006464,GO:0006807,GO:0006873,GO:0006874,GO:0006875,GO:0007154,GO:0007163,GO:0007165,GO:0007264,GO:0008104,GO:0008150,GO:0008152,GO:0008270,GO:0008318,GO:0009987,GO:0016740,GO:0016765,GO:0018342,GO:0018344,GO:0019538,GO:0019725,GO:0023052,GO:0030003,GO:0030010,GO:0032507,GO:0032991,GO:…	Prenyltrans	-
FOBTC_015596T0	-	-	-	-
FOBTC_015602T0	-	-	-	-
FOBTC_015603T0	-	-	-	-
FOBTC_015604T0	Transmembrane amino acid transporter protein	GO:0003333,GO:0003674,GO:0005215,GO:0005342,GO:0005575,GO:0006810,GO:0006811,GO:0006820,GO:0006865,GO:0008150,GO:0008509,GO:0008514,GO:0015075,GO:0015171,GO:0015318,GO:0015711,GO:0015849,GO:0016020,GO:0022857,GO:0034220,GO:0046942,GO:0046943,GO:0051179,GO:0051234,GO:0055085,GO:0071702,GO:0071705,GO:0098656,GO:1903825,GO:1905039	Aa_trans	-
FOBTC_015638T0	-	-	-	-
FOBTC_015639T0	-	-	-	-
FOBTC_015640T0	-	-	-	-
FOBTC_015641T0	Transmembrane amino acid transporter protein	GO:0003333,GO:0003674,GO:0005215,GO:0005342,GO:0005575,GO:0006810,GO:0006811,GO:0006820,GO:0006865,GO:0008150,GO:0008509,GO:0008514,GO:0015075,GO:0015171,GO:0015318,GO:0015711,GO:0015849,GO:0016020,GO:0022857,GO:0034220,GO:0046942,GO:0046943,GO:0051179,GO:0051234,GO:0055085,GO:0071702,GO:0071705,GO:0098656,GO:1903825,GO:1905039	Aa_trans	-
FOBTC_015675T0	Transmembrane amino acid transporter protein	GO:0003333,GO:0003674,GO:0005215,GO:0005342,GO:0005575,GO:0006810,GO:0006811,GO:0006820,GO:0006865,GO:0008150,GO:0008509,GO:0008514,GO:0015075,GO:0015171,GO:0015318,GO:0015711,GO:0015849,GO:0016020,GO:0022857,GO:0034220,GO:0046942,GO:0046943,GO:0051179,GO:0051234,GO:0055085,GO:0071702,GO:0071705,GO:0098656,GO:1903825,GO:1905039	Aa_trans	-
FOBTC_015676T0	-	-	-	-
FOBTC_015677T0	-	-	-	-
FOBTC_015683T0	-	-	-	-
FOBTC_015684T0	-	-	-	-
FOBTC_015685T0	Transmembrane amino acid transporter protein	GO:0003333,GO:0003674,GO:0005215,GO:0005342,GO:0005575,GO:0006810,GO:0006811,GO:0006820,GO:0006865,GO:0008150,GO:0008509,GO:0008514,GO:0015075,GO:0015171,GO:0015318,GO:0015711,GO:0015849,GO:0016020,GO:0022857,GO:0034220,GO:0046942,GO:0046943,GO:0051179,GO:0051234,GO:0055085,GO:0071702,GO:0071705,GO:0098656,GO:1903825,GO:1905039	Aa_trans	-
FOBTC_015693T0	Conserved hypothetical protein	-	GCR1_C,NDC10_II	-
FOBTC_015709T0	-	-	-	-
FOBTC_015712T0	reverse transcriptase	-	RVT_2,gag_pre-integrs,rve	-
FOBTC_015714T0	-	-	-	-
FOBTC_015715T0	reverse transcriptase	-	RVT_2,gag_pre-integrs,rve	-
FOBTC_015718T0	Conserved hypothetical protein	-	Zn_clus	-
FOBTC_015725T0	-	-	-	-
FOBTC_015726T0	-	-	-	-
FOBTC_015730T0	-	-	-	-
FOBTC_015735T0	-	-	-	-
FOBTC_015736T0	-	-	-	-
FOBTC_015739T0	Transcriptional regulatory protein pro-1	GO:0000003,GO:0000118,GO:0000122,GO:0000228,GO:0000785,GO:0000790,GO:0000976,GO:0000977,GO:0000978,GO:0000981,GO:0000982,GO:0000987,GO:0000988,GO:0000989,GO:0001012,GO:0001067,GO:0001078,GO:0001079,GO:0001081,GO:0001227,GO:0002831,GO:0002833,GO:0003674,GO:0003676,GO:0003677,GO:0003690,GO:0003700,GO:0005488,GO:0005515,GO:0005575,GO:0005622,GO:0005623,GO:0005634,GO:0005654,GO:0005694,GO:0006109,GO:…	Fungal_trans_2,Zn_clus	ko04113,ko04138,ko04139,map04113,map04138,map04139
FOBTC_015741T0	-	-	-	-
FOBTC_015742T0	-	-	-	-
FOBTC_015751T0	-	-	-	-
FOBTC_015755T0	-	-	-	-
FOBTC_015757T0	-	-	-	-
FOBTC_015763T0	-	-	-	-
FOBTC_015765T0	-	-	-	-
FOBTC_015777T0	Transmembrane amino acid transporter protein	GO:0003333,GO:0003674,GO:0005215,GO:0005342,GO:0005575,GO:0006810,GO:0006811,GO:0006820,GO:0006865,GO:0008150,GO:0008509,GO:0008514,GO:0015075,GO:0015171,GO:0015318,GO:0015711,GO:0015849,GO:0016020,GO:0022857,GO:0034220,GO:0046942,GO:0046943,GO:0051179,GO:0051234,GO:0055085,GO:0071702,GO:0071705,GO:0098656,GO:1903825,GO:1905039	Aa_trans	-
FOBTC_015778T0	-	-	-	-
FOBTC_015779T0	-	-	-	-
FOBTC_015787T0	Transmembrane amino acid transporter protein	GO:0003333,GO:0003674,GO:0005215,GO:0005342,GO:0005575,GO:0006810,GO:0006811,GO:0006820,GO:0006865,GO:0008150,GO:0008509,GO:0008514,GO:0015075,GO:0015171,GO:0015318,GO:0015711,GO:0015849,GO:0016020,GO:0022857,GO:0034220,GO:0046942,GO:0046943,GO:0051179,GO:0051234,GO:0055085,GO:0071702,GO:0071705,GO:0098656,GO:1903825,GO:1905039	Aa_trans	-
FOBTC_015802T0	-	-	-	-
FOBTC_015805T0	-	-	-	-
FOBTC_015812T0	Transmembrane amino acid transporter protein	GO:0003333,GO:0003674,GO:0005215,GO:0005342,GO:0005575,GO:0006810,GO:0006811,GO:0006820,GO:0006865,GO:0008150,GO:0008509,GO:0008514,GO:0015075,GO:0015171,GO:0015318,GO:0015711,GO:0015849,GO:0016020,GO:0022857,GO:0034220,GO:0046942,GO:0046943,GO:0051179,GO:0051234,GO:0055085,GO:0071702,GO:0071705,GO:0098656,GO:1903825,GO:1905039	Aa_trans	-
FOBTC_015815T0	Transmembrane amino acid transporter protein	GO:0003333,GO:0003674,GO:0005215,GO:0005342,GO:0005575,GO:0006810,GO:0006811,GO:0006820,GO:0006865,GO:0008150,GO:0008509,GO:0008514,GO:0015075,GO:0015171,GO:0015318,GO:0015711,GO:0015849,GO:0016020,GO:0022857,GO:0034220,GO:0046942,GO:0046943,GO:0051179,GO:0051234,GO:0055085,GO:0071702,GO:0071705,GO:0098656,GO:1903825,GO:1905039	Aa_trans	-
FOBTC_015816T0	-	-	-	-
FOBTC_015817T0	-	-	-	-
FOBTC_015818T0	-	-	-	-
FOBTC_015827T0	Glutathione S-transferase, C-terminal domain	-	GST_C,GST_C_3,GST_N,GST_N_3	ko00480,ko00980,ko00982,ko00983,ko01524,ko05200,ko05204,ko05225,ko05418,map00480,map00980,map00982,map00983,map01524,map05200,map05204,map05225,map05418
FOBTC_015838T0	Transmembrane amino acid transporter protein	GO:0003333,GO:0003674,GO:0005215,GO:0005342,GO:0005575,GO:0006810,GO:0006811,GO:0006820,GO:0006865,GO:0008150,GO:0008509,GO:0008514,GO:0015075,GO:0015171,GO:0015318,GO:0015711,GO:0015849,GO:0016020,GO:0022857,GO:0034220,GO:0046942,GO:0046943,GO:0051179,GO:0051234,GO:0055085,GO:0071702,GO:0071705,GO:0098656,GO:1903825,GO:1905039	Aa_trans	-
FOBTC_015839T0	-	-	-	-

## Sheet: Supplementary data 4
	term	Gene ID	description
Gene Ontology	GO:0048017	FOIBW_007848T0	Frag1/DRAM/Sfk1 family
		FOIBW_007871T0	Frag1/DRAM/Sfk1 family
	GO:0071216	FOIBW_004082T0	PFU (PLAA family ubiquitin binding)
		FOIBW_010361T0	Rhodanese Homology Domain
	GO:0036177	FOIBW_010409T0	C-terminal four TMM region of protein-O-mannosyltransferase
		FOIBW_013902T0	histone deacetylase
	GO:1903320	FOIBW_004082T0	PFU (PLAA family ubiquitin binding)
		FOIBW_016978T0	Ring finger
	GO:0032269	FOIBW_004082T0	PFU (PLAA family ubiquitin binding)
		FOIBW_010409T0	C-terminal four TMM region of protein-O-mannosyltransferase
		FOIBW_016978T0	Ring finger
	GO:0071467	FOIBW_010409T0	C-terminal four TMM region of protein-O-mannosyltransferase
		FOIBW_013902T0	histone deacetylase
	GO:0051248	FOIBW_004082T0	PFU (PLAA family ubiquitin binding)
		FOIBW_010409T0	C-terminal four TMM region of protein-O-mannosyltransferase
		FOIBW_016978T0	Ring finger
	GO:0051172	FOIBW_004082T0	PFU (PLAA family ubiquitin binding)
		FOIBW_010361T0	Rhodanese Homology Domain
		FOIBW_010409T0	C-terminal four TMM region of protein-O-mannosyltransferase
		FOIBW_013902T0	histone deacetylase
		FOIBW_016978T0	Ring finger
		FOIBW_017012T0	Conserved hypothetical protein
	GO:0009607	FOIBW_004082T0	PFU (PLAA family ubiquitin binding)
		FOIBW_010361T0	Rhodanese Homology Domain
		FOIBW_013902T0	histone deacetylase
	GO:0031324	FOIBW_004082T0	PFU (PLAA family ubiquitin binding)
		FOIBW_010361T0	Rhodanese Homology Domain
		FOIBW_010409T0	C-terminal four TMM region of protein-O-mannosyltransferase
		FOIBW_013902T0	histone deacetylase
		FOIBW_016978T0	Ring finger
		FOIBW_017012T0	Conserved hypothetical protein
PFAM	PARP_reg	FOIBW_016960T0	Proposed nucleic acid binding domain
		FOIBW_017066T0	Proposed nucleic acid binding domain
		FOIBW_017100T0	Proposed nucleic acid binding domain
	WGR	FOIBW_016960T0	Proposed nucleic acid binding domain
		FOIBW_017066T0	Proposed nucleic acid binding domain
		FOIBW_017100T0	Proposed nucleic acid binding domain
	PARP	FOIBW_016960T0	Proposed nucleic acid binding domain
		FOIBW_017066T0	Proposed nucleic acid binding domain
		FOIBW_017100T0	Proposed nucleic acid binding domain
	BRCT	FOIBW_016960T0	Proposed nucleic acid binding domain
		FOIBW_017066T0	Proposed nucleic acid binding domain
		FOIBW_017100T0	Proposed nucleic acid binding domain
	Frag1	FOIBW_007848T0	Frag1/DRAM/Sfk1 family
		FOIBW_007871T0	Frag1/DRAM/Sfk1 family
	DNA_pol_A_exo1	FOIBW_017209T0	3'-5' exonuclease
		FOIBW_017234T0	3'-5' exonuclease
	Methyltransf_24	FOIBW_007836T0	O-methyltransferase
		FOIBW_007868T0	O-methyltransferase
	CAP	FOIBW_016962T0	SCP / Tpx-1 / Ag5 / PR-1 / Sc7 family of extracellular domains.
		FOIBW_017064T0	SCP / Tpx-1 / Ag5 / PR-1 / Sc7 family of extracellular domains.
KEGG pathway	ko04214	FOIBW_016960T0	Proposed nucleic acid binding domain
		FOIBW_017066T0	Proposed nucleic acid binding domain
		FOIBW_017100T0	Proposed nucleic acid binding domain
	ko04210	FOIBW_016960T0	Proposed nucleic acid binding domain
		FOIBW_017066T0	Proposed nucleic acid binding domain
		FOIBW_017100T0	Proposed nucleic acid binding domain
	ko04075	FOIBW_016962T0	SCP / Tpx-1 / Ag5 / PR-1 / Sc7 family of extracellular domains.
		FOIBW_017064T0	SCP / Tpx-1 / Ag5 / PR-1 / Sc7 family of extracellular domains.
	ko03410	FOIBW_016960T0	Proposed nucleic acid binding domain
		FOIBW_017066T0	Proposed nucleic acid binding domain
		FOIBW_017100T0	Proposed nucleic acid binding domain
	ko04217	FOIBW_016960T0	Proposed nucleic acid binding domain
		FOIBW_017066T0	Proposed nucleic acid binding domain
		FOIBW_017100T0	Proposed nucleic acid binding domain
	ko04212	FOIBW_016960T0	Proposed nucleic acid binding domain
		FOIBW_017066T0	Proposed nucleic acid binding domain
		FOIBW_017100T0	Proposed nucleic acid binding domain
	ko04626	FOIBW_016962T0	SCP / Tpx-1 / Ag5 / PR-1 / Sc7 family of extracellular domains.
		FOIBW_017064T0	SCP / Tpx-1 / Ag5 / PR-1 / Sc7 family of extracellular domains.
	ko04016	FOIBW_016962T0	SCP / Tpx-1 / Ag5 / PR-1 / Sc7 family of extracellular domains.
		FOIBW_017064T0	SCP / Tpx-1 / Ag5 / PR-1 / Sc7 family of extracellular domains.
